# Supplementary material for: Poloxamer 407 Induces Hypertriglyceridemia but Decreases Atherosclerosis in Ldlr−/− Mice
Source: Cells. 2022 May 30;11(11):1795. doi: 10.3390/cells11111795 (PMC9179832; doi:10.3390/cells11111795)
Supplement: Supplementary file 1 [file cells-11-01795-s001.zip]

Archive with 1 entries (1 files):
- Supplementary Figures S1-S8 .pdf
